# Supplementary material for: Genomic Characteristics of Bifidobacterium thermacidophilum Pig Isolates and Wild Boar Isolates Reveal the Unique Presence of a Putative Mobile Genetic Element with tetW for Pig Farm Isolates
Source: Front Microbiol. 2017 Aug 15;8:1540. doi: 10.3389/fmicb.2017.01540 (PMC5561799; doi:10.3389/fmicb.2017.01540)
Supplement: Table S1 — Average Nucleotide Identities of Bifidobacterim isolates from pigs and wild boars with type strains. Caliculation was made at http://enve-omics.ce.gatech.edu/ani/ (Goris et al., 2007). [file Table1.XLSX]

## Sheet: Sheet1
Table S1. Average Nucleotide Identities of Bifidobacterimisolates from pigs and wild boars with type strains
Strain	45	53	194	195	196	197	198	JCM1207	JCM16945	JCM11165
45
53	100
194	95.56	95.34
195	92.92	92.92	92.95
196	92.9	92.9	92.8	97.56
197	92.88	92.88	92.78	97.57	100
198	92.89	92.9	92.8	97.56	100	100
JCM1207	89.14	89.17	88.95	88.57	88.45	88.43	88.4
JCM16945	95.84	95.83	96.93	93.4	93.36	93.36	93.38	89.27
JCM11165	95.81	95.84	95.68	93.12	93.12	93.11	93.12	88.77	95.93
RBL67	95.52	95.55	97.59	92.93	92.56	92.82	92.35	88.97	96.82	95.75
Caliculation was made at http://enve-omics.ce.gatech.edu/ani/ (Goris et al. 2007)
