# Supplementary material for: Genomic Characteristics of Bifidobacterium thermacidophilum Pig Isolates and Wild Boar Isolates Reveal the Unique Presence of a Putative Mobile Genetic Element with tetW for Pig Farm Isolates
Source: Front Microbiol. 2017 Aug 15;8:1540. doi: 10.3389/fmicb.2017.01540 (PMC5561799; doi:10.3389/fmicb.2017.01540)
Supplement: Table S2 — SEED category features for genomes of seven Bifidobacterium thermacidophilum strains (number of genes in draft genomes). [file Table2.xlsx]

## Sheet: Sheet1
Table S2. SEED category features for genomes of 7 Bifidobacterium thermacidophilum strains (number of genes in draft genomes)
	pig isolates				wild boar isolates					B. t. subsp. porcinum	B. t. subsp. thermacidophilum	B. thermophilum	B. thermophilum	B. asteroides
Categories of Subsystem Features	45	53	194		195	196	197	198		JCM16945	JCM11165	JCM1207	RBL67	PRL2011
Cofactors, Vitamins, Prosthetic Groups, Pigments	83	83	86		89	85	85	85		76	86	76	94	67
Cell wall and Capsule	57	57	61		56	61	61	61		59	53	62	79	44
Viruelence, Disease and Defence	38	37	36		33	32	32	32		32	33	37	42	22
Potassium metabolism	6	6	6		6	6	6	6		6	6	7	3	4
Photosynthesis	0	0	0		0	0	0	0		0	0	0	0	0
Misellaneous	12	12	12		13	13	13	13		12	12	13	27	13
Phages, Prophages, Transposable elements, Plasmids	1	1	1		8	8	8	8		2	5	0	3	0
Membrane transport	36	35	59		51	53	52	53		51	52	48	77	21
Iron acquisition and metabolism	0	0	1		0	3	3	3		0	0	0	5	0
RNA metabolism	63	63	67		64	65	65	65		63	64	64	85	63
Nucleosides and Nucleotides	75	74	62		74	79	79	79		65	75	75	106	63
Protein metabolism	185	187	191		195	193	193	193		189	191	189	153	186
Cell division and cell cycle	17	17	25		25	25	25	25		25	24	25	51	25
Motility and chemotaxis	5	5	5		4	4	4	4		5	4	5	0	0
Regulation and Cell signaling	10	10	16		14	14	14	14		10	12	12	46	15
Secondary Metabolism	0	0	0		0	0	0	0		0	0	0	0	0
DNA metabolism	75	75	77		58	54	58	58		64	63	59	114	73
Fatty acids,Lipids, and Isoprenoids	38	38	29		39	38	38	38		38	28	36	66	36
Nitrogen Metabolism	9	9	9		9	9	9	9		9	9	9	0	7
Dormancy and Sporulation	1	1	1		1	1	1	1		1	1	1	5	1
Respiration	4	4	4		4	4	4	4		4	3	4	12	13
Stress Response	30	30	31		26	29	29	29		30	31	25	22	39
Metabolism of aromatic compounds	2	2	2		4	4	4	4		3	5	3	0	3
Amino acids and derivatives	200	201	226		227	211	211	211		194	209	212	99	165
Sulfur metabolism	7	7	7		8	7	7	7		7	10	6	5	11
Phosphorus metabplism	29	29	30		31	33	33	33		29	29	29	26	22
Carbohydrates	138	138	127		143	134	130	134		135	150	128	130	195
*SEED category, see text. Number of genes assigned to SEED category are presented.										pig feces	Waste water	pig feces	infant feces	Honey bee
