# Supplementary material for: Genomic Characteristics of Bifidobacterium thermacidophilum Pig Isolates and Wild Boar Isolates Reveal the Unique Presence of a Putative Mobile Genetic Element with tetW for Pig Farm Isolates
Source: Front Microbiol. 2017 Aug 15;8:1540. doi: 10.3389/fmicb.2017.01540 (PMC5561799; doi:10.3389/fmicb.2017.01540)
Supplement: Table S3 — Genes with host animal-biased appearance frequencies in genomes of seven strains of Bifidobacterium thermacidophilum (number of gene copy in draft genomes) and laboratory strains. [file Table3.XLSX]

## Sheet: Sheet1
Table S3. Genes with host animal-biased appearance frequencies in genomes of 7 strains of Bifidobacterium thermacidophilum (number of gene copy in draft genomes) and laboratory strains
	pig isolates			wild boar isolates				B. t. subsp. porcinum	B. t. subsp. thermacidophilum	B. thermophilum	B. thermophilum	B. asteroides
Function	45	53	194	195	196	197	198	JCM16945	JCM11165	JCM1207	RBL67	PRL2011
Pig isolates > wild boar isolates
Maltodextrin glucosidase	1	1	1	1	0	0	0	1	1	1	1	1
Alpha-glucosidase	1	1	0	1	0	0	0	1	1	0	1	0
Sucrose permease, major facilitator superfamily	1	1	0	0	0	0	0	1	0	0	1	1
Probable glycolate oxidase	1	1	1	0	0	0	0	0	2	1	0	1
Periplasmic beta-glucosidase	1	1	1	0	0	0	0	0	0	1	1	1
Beta-1,3-glucosyltransferase	2	2	0	0	0	0	0	0	0	0	0	0
Multiple sugar ABC transporter, membrane-spanning permease protein MsmF	1	1	0	1	0	0	0	0	1	0	1	0
Multiple sugar ABC transporter, substrate-binding protein	1	1	0	1	0	0	0	0	1	1	0	0
ABC-type sugar transport system, permease component	1	1	0	1	0	0	0	0	1	0	1	0
Raffinose synthase (Sip1 seed imbibition) protein homolog	1	1	1	1	0	0	0	1	1	1	0	1
glycosyl transferase group 1	1	1	1	0	0	0	0	1	0	0	0	0
glycosyltransferase	1	1	0	0	0	0	0	0	0	0	0	0
Alpha-L-Rha alpha-1,2-L-rhamnosyltransferase/alpha-L-Rha alpha-1,3-L- rhamnosyltransferase	1	1	0	0	0	0	0	0	0	0	0	0
Undecaprenyl-phosphate galactosephosphotransferase	1	1	0	0	0	0	0	1	0	0	0	1
dTDP-4-dehydrorhamnose 3,5-epimerase/dTDP-4-dehydrorhamnose reductase	1	1	1	1	0	0	0	1	1	1	0	1
Dienelactone hydrolase and related enzymes	2	2	0	0	0	0	0	0	0	0	0	0
Cell filamentation protein fic	1	1	0	0	0	0	0	0	0	0	0	0
Cell wall surface anchor family protein	1	1	0	0	0	0	0	0	0	0	0	0
probable surface-anchored fimbrial subunit	1	1	0	0	0	0	0	1	0	0	0	0
Membrane protein, related to Actinobacillus protein (1944168)	1	1	1	0	0	0	0	0	0	0	0	0
collagen adhesin precursor	1	1	0	0	0	0	0	1	0	0	0	0
possible cell surface protein	1	1	0	0	0	0	0	0	0	0	0	0
Peptidoglycan-binding domain 1 protein	1	1	0	0	0	0	0	0	0	1	0	0
Mobile element protein	18	17	5	1	2	2	2	10	5	3	0	5
Integrase	1	1	1	0	0	0	0	0	0	0	0	0
transposase	1	1	1	0	0	0	0	0	0	0	0	0
Site-specific recombinase	1	1	0	0	0	0	0	0	0	0	0	0
TrsK-like protein	1	1	1	0	0	0	0	0	0	0	0	0
RelA/SpoT domain protein	1	1	1	0	0	0	0	0	1	1	0	1
Ribonuclease HI	1	1	1	0	0	0	0	0	0	0	0	0
Endonuclease III	1	1	1	0	0	0	0	0	0	1	0	1
Excinuclease ABC subunit A paralog of unknown function	1	1	2	0	0	0	0	1	1	1	1	1
Type I restriction-modification system, DNA-methyltransferase subunit M	2	2	2	0	0	0	0	0	0	0	0	0
Type I restriction-modification system, restriction subunit R	2	2	1	0	0	0	0	0	0	0	0	0
Type I restriction-modification system, specificity subunit S	5	5	3	0	0	0	0	0	0	0	0	0
Non-specific DNA-binding protein Dps/Iron-binding ferritin-like antioxidant protein/Ferroxidase	1	1	1	0	0	0	0	1	1	0	1	0
Permeases of the major facilitator superfamily	1	1	1	0	0	0	0	0	1	1	0	1
Mrr restriction system protein	1	1	1	0	0	0	0	0	0	0	0	0
5'-methylthioadenosine nucleosidase/S-adenosylhomocysteine nucleosidase	1	1	0	0	0	0	0	0	0	0	0	0
DNA/RNA helicase of DEAD/DEAH box family	1	1	0	0	0	0	0	0	0	0	0	0
GCN5-related N-acetyltransferase	1	1	0	0	0	0	0	0	0	0	0	0
Serine acetyltransferase	1	1	0	0	0	0	0	0	0	0	0	0
Aspartate racemase	1	1	0	0	0	0	0	0	0	0	0	0
Aspartyl-tRNA(Asn) amidotransferase subunit A @ Glutamyl-tRNA(Gln) amidotransferase subunit A	0	1	1	0	0	0	0	1	0	1	0	1
Isoaspartyl aminopeptidase Asp-X dipeptidase	1	1	0	0	0	0	0	1	0	1	0	0
Serine--pyruvate aminotransferase / L-alanine:glyoxylate aminotransferase	1	1	0	0	0	0	0	0	0	1	0	1
Dipeptide transport system permease protein DppB (TC 3.A.1.5.2)	0	0	1	0	0	0	0	0	0	0	0	0
N-carbamoyl-L-amino acid hydrolase	1	1	0	0	0	0	0	0	0	1	0	1
Allantoinase	1	1	0	0	0	0	0	0	0	1	0	1
Cystathionine beta-lyase, type II|	1	1	0	0	0	0	0	1	0	1	0	0
Hydantoin permease	2	2	0	0	0	0	0	0	0	2	0	2
Chloride channel protein	1	1	0	0	0	0	0	0	1	0	0	0
CrcB protein	1	1	1	0	1	0	0	1	1	1	1	1
lincomycin-resistance	1	1	0	0	0	0	0	0	0	0	0	0
Tetracycline resistance protein TetW	1	1	0	0	0	0	0	0	0	0	0	1
Putative Dihydrolipoamide dehydrogenase; Mercuric ion reductase; PF00070 family, FAD-dependent NAD(P)-disulphide oxidoreductase	1	1	0	0	0	0	0	0	0	0	0	0
Rhodanese-like domain protein	1	1	0	0	0	0	0	0	0	0	0	0
Permeases of the major facilitator superfamily	1	1	0	0	0	0	0	0	0	0	0	0
ABC transporter ATP-binding protein	1	1	0	0	0	0	0	0	0	0	0	0
Flavodoxin	1	1	1	0	0	0	0	0	0	1	0	1
Transcriptional regulator, TetR family	1	1	1	0	0	0	0	0	0	1	0	1
Predicted transcriptional regulator containing an HTH domain and an uncharacterized domain shared with the mammalian protein Schlafen	1	1	0	0	0	0	0	0	0	0	0	0
Predicted transcriptional regulator	1	1	1	0	0	0	0	0	0	0	0	0
Putative rpiR-family transcriptional regulatory protein	1	1	0	0	0	0	0	0	0	1	0	1
truncated transcriptional regulator	1	1	0	0	0	0	0	0	0	0	0	0
Wildboar isolates> pig isolates
Endoglucanase E precursor (EgE) (Endo-1,4-beta-glucanase E) (Cellulase E)	0	0	0	1	1	1	1	0	1	0	0	0
Chitinase	0	0	1	1	1	1	1	1	1	0	0	1
Endo-1,4-beta-xylanase A precursor	0	0	1	2	2	2	2	1	2	0	0	2
Beta-glucosidase	0	0	0	1	5	5	5	1	2	0	1	0
Beta-mannosidase	0	0	0	1	1	1	1	0	1	0	0	0
Pullulanase	0	0	0	1	1	1	1	0	0	0	0	0
N-acylglucosamine 2-epimerase	0	0	0	1	1	1	1	0	1	0	1	0
dTDP-4-dehydrorhamnose 3,5-epimerase / dTDP-4-dehydrorhamnose reductase	0	0	0	0	2	2	2	0	0	0	0	0
Alcohol dehydrogenase	0	0	0	1	1	1	1	0	0	0	0	0
possible alpha beta hydrolase	0	1	0	1	1	1	1	1	1	1	1	1
Phosphonoacetaldehyde hydrolase	0	0	0	0	1	1	1	0	0	0	0	0
D-3-phosphoglycerate dehydrogenase	0	0	0	1	2	2	2	0	0	0	0	0
Glycolate dehydrogenase, subunit GlcD	0	0	0	0	1	1	1	0	0	1	0	0
acyltransferase 3	0	0	0	0	1	1	1	0	0	0	0	0
Sialic acid-specific 9-O-acetylesterase	0	0	0	1	1	1	1	0	0	0	0	0
Sialic acid utilization regulator, RpiR family	0	0	0	0	1	1	1	0	0	0	0	0
Cellulose synthase (UDP-forming)	0	0	1	1	1	1	1	1	1	0	0	1
UDP-glucose dehydrogenase	0	0	0	1	1	1	1	0	0	0	0	0
Glycosyl transferase, group 2 family protein	0	0	1	0	1	1	1	0	0	0	0	0
(R)-2-hydroxyacid dehydrogenase, similar to L-sulfolactate dehydrogenase	0	0	1	1	1	1	1	0	1	1	0	1
oxidoreductase of aldo/keto reductase family, subgroup 1	0	0	0	0	1	2	1	0	0	0	0	0
Multiple sugar ABC transporter, substrate-binding protein	0	0	0	1	1	1	1	0	1	0	0	0
sugar ABC transporter, permease protein	0	0	0	1	1	1	1	0	1	0	0	0
putative sugar ABC transporter permease	0	0	0	1	1	1	1	0	0	1	1	1
sugar transport system permease protein	0	0	0	1	1	1	1	0	1	0	0	0
ABC-type polysaccharide transport system, permease component	0	0	0	1	1	1	1	0	0	1	1	1
LSU ribosomal protein L28p	0	0	0	1	1	1	1	0	1	0	0	1
LSU ribosomal protein L31p @ LSU ribosomal protein L31p, zinc-independent	0	0	0	1	1	1	1	0	1	0	0	1
SSU ribosomal protein S14p (S29e) @ SSU ribosomal protein S14p (S29e), zinc-independent	0	0	0	1	1	1	1	0	1	0	0	1
tRNA proofreading protein STM4549	0	0	1	1	1	1	1	1	1	1	0	1
putative epoxyalkane:coenzyme M transferase	0	0	0	0	1	1	1	0	0	1	0	0
archaeal ATPase, fused to C-terminal DUF234 domain	0	0	0	0	1	1	1	0	0	0	0	0
TsaD/Kae1/Qri7 protein, required for threonylcarbamoyladenosine t(6)A37 formation in tRNA	0	0	1	1	0	1	1	1	1	1	1	1
biphenyl-2,3-diol 1,2-dioxygenase III-related protein	0	0	0	1	1	1	1	0	1	0	0	0
Type IV pilin PilA	0	0	6	7	7	6	6	5	3	3	0	4
Type IV fimbrial assembly protein PilC	0	0	1	1	1	1	1	1	1	1	0	1
Type IV fimbrial assembly, ATPase PilB	0	0	1	1	1	1	1	1	1	1	0	1
Type IV pilus biogenesis protein PilO	0	0	1	1	1	1	1	1	1	1	0	1
Twitching motility protein PilT	0	0	2	1	1	1	1	0	2	0	0	1
possible cell surface protein similar to FimA fimbrial subunit of Actinomyces naeslundii	0	0	1	1	1	1	1	0	0	0	0	1
probable surface-anchored fimbrial subunit	0	0	2	2	2	2	2	0	0	1	0	1
Cell wall surface anchor family protein	0	0	1	1	1	1	1	0	1	0	0	0
Hypothetical SAV0801 homolog in superantigen-encoding pathogenicity islands SaPI	0	0	0	1	1	1	1	1	1	0	0	0
Chloride channel protein	0	0	0	1	1	1	1	0	0	0	0	0
membrane protein	0	0	1	2	2	2	2	1	2	1	0	1
TolA protein	0	0	0	0	1	1	1	0	0	0	0	0
Regulation of D-alanyl-lipoteichoic acid biosynthesis, DltR	0	0	0	1	1	1	1	0	0	0	0	0
Regulation of D-alanyl-lipoteichoic acid biosynthesis, sensor histidine kinase	0	0	0	1	1	1	1	0	0	0	0	0
N-acetyl-L,L-diaminopimelate deacetylase homolog	0	0	0	0	1	1	1	0	0	1	0	0
Cell division protein FtsK	0	0	0	2	2	2	2	1	1	1	1	1
Cell division protein FtsZ	0	0	0	0	1	1	1	1	0	0	0	1
Cell division transporter, ATP-binding protein FtsE (TC 3.A.5.1.1)	0	0	0	1	1	1	1	0	0	0	0	0
Phage capsid and scaffold	0	0	0	0	1	1	1	0	0	0	0	0
Phage major capsid protein	0	0	0	0	1	1	1	0	0	0	0	0
Phage terminase, large subunit # Pham2	0	0	0	0	1	1	1	0	0	0	0	0
Phage major tail protein	0	0	0	1	1	1	1	0	0	0	0	0
Phage tail length tape-measure protein	0	0	0	1	1	1	1	0	0	0	0	0
Phage terminase, large subunit	0	0	0	1	1	1	1	0	0	0	0	0
Phage lysin, N-acetylmuramoyl-L-alanine amidase	0	0	0	1	1	1	1	0	1	0	0	0
phage-related integrase	0	0	0	0	1	1	1	0	1	0	0	0
Replication protein, phage-associated	0	0	0	1	1	1	1	0	1	0	0	0
Phage antirepressor protein	0	0	0	0	1	1	1	1	1	0	0	0
transposase for insertion sequence	0	0	0	0	1	1	1	0	1	0	0	1
Transposase for IS3509a	0	0	0	0	0	1	1	0	0	0	0	0
POSSIBLE RESOLVASE	0	0	0	1	1	1	1	1	1	1	0	0
COG family: RecA-superfamily ATPases implicated in signal transduction	0	0	0	1	1	1	1	0	0	0	0	0
CRISPR-associated protein Cas1	0	0	0	0	1	1	1	0	0	0	0	0
RloF	0	0	1	0	1	1	1	0	1	0	0	1
ComEC/Rec2-related protein	0	0	0	0	1	1	0	0	0	0	0	0
DNA polymerase III epsilon subunit	0	0	1	0	1	1	1	1	1	1	0	1
Ribonuclease HI / DNA polymerase III epsilon subunit	0	0	1	0	1	1	1	1	1	1	0	1
Cytosine deaminase	0	0	0	2	2	2	2	0	2	2	0	0
Cytosine/purine/uracil/thiamine/allantoin permease family protein	0	0	0	1	1	1	1	0	1	1	0	0
Xanthine permease	0	0	0	0	2	2	2	1	1	0	0	0
D-aspartate ligase	0	0	1	1	1	1	1	1	1	1	0	1
Amidase	0	0	0	1	1	1	1	0	1	0	0	1
Carboxypeptidase-related protein	0	0	0	0	1	1	1	0	0	0	0	0
Methionine ABC transporter ATP-binding protein	0	0	0	1	1	1	1	0	0	0	0	1
L-proline glycine betaine ABC transport system permease protein ProV (TC 3.A.1.12.1)	0	0	0	0	1	1	1	0	0	0	0	0
L-threonine 3-dehydrogenase	0	0	0	0	1	1	1	0	0	0	0	0
2-aminoethylphosphonate:pyruvate aminotransferase	0	0	0	0	1	1	1	0	0	0	0	0
Biosynthetic Aromatic amino acid aminotransferase beta @ Histidinol-phosphate aminotransferase	0	0	0	0	1	1	1	0	0	0	0	0
FIG001454: Transglutaminase-like enzymes, putative cysteine proteases	0	0	1	1	1	1	1	1	1	1	0	1
Threonine dehydrogenase and related Zn-dependent dehydrogenases	0	0	1	1	1	1	1	1	1	1	1	1
S-adenosylhomocysteine deaminase; Methylthioadenosine deaminase	0	0	1	1	2	2	2	0	0	0	0	0
O-acetylhomoserine sulfhydrylase / O-succinylhomoserine sulfhydrylase	0	0	1	1	1	1	1	0	1	1	1	1
Cysteine ABC transporter, ATP-binding protein	0	0	0	0	1	1	1	0	0	1	0	0
Cysteine ABC transporter, permease protein	0	0	0	0	1	1	1	0	0	1	0	0
Cysteine ABC transporter, substrate-binding protein	0	0	0	0	3	3	3	0	0	3	0	0
Osmotically activated L-carnitine/choline ABC transporter, permease protein OpuCB	0	0	0	0	1	1	1	0	0	0	0	0
Glutathione S-transferase, omega	0	0	0	0	3	3	3	0	0	3	0	0
Sulfate and thiosulfate import ATP-binding protein CysA	0	0	1	1	1	1	1	0	1	0	0	1
Regulatory protein CysB	0	0	0	1	1	1	1	0	0	0	0	0
Transcriptional regulator, GntR family domain/Aspartate aminotransferase	0	0	0	0	1	1	1	0	0	1	0	0
ABC-type multidrug transport system, ATPase component	0	0	1	1	1	1	1	1	1	1	1	1
Permeases of the major facilitator superfamily	0	0	1	1	1	1	1	1	1	1	0	1
Transporter, MFS superfamily	0	0	0	0	1	1	1	0	0	0	0	0
ABC transporter MppL	0	0	0	0	1	1	1	1	1	1	0	0
ATPase, AAA family	0	0	1	1	1	1	1	1	1	1	0	1
Sensory box/GGDEF family protein	0	0	1	1	1	1	1	1	1	0	0	1
ABC transporter permease protein	0	0	1	1	1	1	1	0	1	0	0	1
Thiamin biosynthesis lipoprotein ApbE	0	0	0	1	1	1	1	0	0	1	0	0
Thiamin ABC transporter, transmembrane component	0	0	1	1	1	1	1	0	1	0	0	1
YefM protein (antitoxin to YoeB)	0	0	1	1	1	1	1	0	1	0	0	1
YoeB toxin protein	0	0	1	1	1	1	1	0	1	0	0	1
HigA protein (antitoxin to HigB)	0	0	1	1	1	1	1	0	0	0	0	0
Rrf2 family transcriptional regulator, group III	0	0	1	1	1	1	1	1	0	0	0	0
Transcriptional regulator, MerR family	0	0	1	1	1	1	1	1	1	1	0	1
Transcriptional regulator AglR, LacI family	0	0	0	1	1	1	1	0	0	1	1	1
Transcriptional regulator, RpiR family	0	0	0	1	1	1	1	0	0	0	0	0
Helix-turn-helix protein, CopG family	0	0	0	1	1	1	1	0	1	0	0	1
Fe2+ ABC transporter, ATP-binding subunit	0	0	0	1	1	1	1	0	0	1	1	0
Fe2+ ABC transporter, permease protein 2	0	0	0	1	1	1	1	0	0	1	1	0
Fe2+ ABC transporter, substrate binding protein	0	0	0	1	1	1	1	0	0	1	1	0
Ferric iron ABC transporter, ATP-binding protein	0	0	0	0	1	1	1	0	0	0	0	0
Ferric iron ABC transporter, permease protein	0	0	0	0	1	1	1	0	0	0	0	0
Putative high-affinity iron permease	0	0	0	1	1	1	1	0	0	1	1	0
Periplasmic protein p19 involved in high-affinity Fe2+ transport	0	0	0	1	1	1	1	0	0	1	1	0
predicted calcium-binding protein	0	0	1	2	1	1	1	0	0	1	0	1
Exopolyphosphatase	0	0	0	1	1	1	1	0	0	0	0	0
Transmembrane component BL0694 of energizing module of predicted ECF transporter	0	0	0	1	1	1	1	0	0	0	0	0
Zinc ABC transporter, inner membrane permease protein ZnuB	0	0	0	1	1	1	0	0	0	0	0	0
